# Supplementary material for: Mountain chickadees from different elevations sing different songs: acoustic adaptation, temporal drift or signal of local adaptation?
Source: R Soc Open Sci. 2015 Apr 29;2(4):150019. doi: 10.1098/rsos.150019 (PMC4448878; doi:10.1098/rsos.150019)
Supplement: Acoustic Measurements for Branch & Pravosudov [file rsos150019supp1.xlsx]

## Sheet: mastersong_means_CV_spreadsheet
Location	Elevation	BirdID	NN	NN CV	N1SF	N1SF CV	N2SF	N2SF CV	N3SF	N3SF CV	N4SF	N4SF CV	IR	IR CV	SD	SD CV	N1D	N1D CV	N2D	N2D CV	N3D	N3D CV	N4D	N4D CV	II1-2	II1-2 CV	II2-3	II2-3 CV	II3-4	II3-4 CV	N1G	N1G CV	N2G	N2G CV	N3G	N3G CV	N4G	N4G CV	RA	RA CV
Mountain 1	L	B10	3	0			4308.38	0.027219	3561.83	0.0304914	3579.28	0.010804	715.171	0.188605	1050.63	0.0360268			317.79	0.0638154	193.8	0.131892	302.043	0.0855688			131.943	0.220478	105.057	0.123688			1.00714	0.0335454	0.974762	0.0323797	0.983333	0.016813	0.81	0.0597204
Mountain 1	L	B11	4	0	4490.4	0.0123415	4349.28	0.0129907	3623.15	0.00763303	3669.46	0.00806872	594.7	0.074731	1245.2	0.0150879	48.8588	0.209665	336.924	0.0684419	180.024	0.0370087	301.076	0.0319494	130.182	0.172821	128.594	0.0335722	119.541	0.0739438	1.00412	0.0105976	1.03059	0.0130501	1	0.0122474	1.00588	0.0122056	0.892353	0.0779957
Mountain 1	L	B12	3.25	0.139159	4352.83	0.0159298	4300.98	0.0173983	3508.86	0.0139839	3637.06	0.013828	709.692	0.117052	1063.12	0.0905265	34.0333	0.198554	296.408	0.10101	176.367	0.0495689	294.342	0.0596855	110.467	0.0940299	138.45	0.197367	121.433	0.0671058	0.976667	0.0156402	1.02	0.028043	1.00583	0.0123292	1.03167	0.0142178	0.84	0.11328
Mountain 1	L	B13	4	0	4361.01	0.0103807	4320.31	0.0168844	3644.7	0.00939341	3713.87	0.0104003	553.511	0.0697549	1220.3	0.0141921	38.1	0.130457	330.789	0.0600922	194.756	0.0258269	305.822	0.0578552	110.767	0.0720332	127.822	0.146287	112.244	0.0250888	0.973333	0.0114867	1.02889	0.0171431	1.00222	0.0096967	1.01333	0.00986842	0.923333	0.0720441
Mountain 1	L	B14	4	0.0811107	4272.22	0.0136222	4242.69	0.00731121	3591.58	0.0388683	3654.76	0.0091169	595.22	0.120034	1214.81	0.0650904	39	0.168604	309.045	0.193857	180.995	0.209717	288.73	0.156889	126.5	0.0803659	131.755	0.188436	125.03	0.17796	0.980526	0.0124785	1.0195	0.00870075	0.9915	0.01859	1.0025	0.0116125	0.922	0.0896872
Mountain 1	L	B15	4	0	4397.97	0.0123219	4345.45	0.0138753	3483.04	0.0124504	3620.01	0.00884583	789.135	0.061375	1225.62	0.0327622	50.8652	0.161685	320.887	0.0555254	184.974	0.0449875	300.496	0.0707942	127.3	0.112184	139.904	0.0993334	101.196	0.128737	0.994348	0.00848277	1.01739	0.0145841	0.974783	0.0110963	0.989565	0.0127382	0.9	0.0508072
Mountain 1	L	B16	3.5	0.147542	4304.01	0.010906	4246.81	0.00683598	3478.71	0.00891115	3600.05	0.00965089	681.087	0.0607112	1146.06	0.0904834	43.9	0.0705468	293.369	0.0398351	190.775	0.0320195	302.506	0.0307247	140.963	0.0916098	145.031	0.062729	121.944	0.0461817	0.98875	0.0147432	1.02125	0.00937505	0.9975	0.0106725	1.01562	0.0107672	0.956875	0.133274
Mountain 1	L	B17	4	0	4374.67	0.0109943	4302.71	0.00808761	3461.52	0.0127936	3577.96	0.00589479	811.107	0.062883	1246.44	0.0406687	49.6643	0.168987	345.193	0.0861586	189.986	0.0623144	277.186	0.0674365	135.343	0.0762151	124.9	0.066842	124.164	0.082689	0.992143	0.011306	1.00714	0.0119585	0.986429	0.0162041	1.00214	0.00972877	0.956429	0.0719265
Mountain 1	L	B18	4	0	4451.45	0.00795314	4410.24	0.0103966	3498.18	0.00849555	3615.4	0.00811891	760.985	0.0721808	1211.37	0.0455618	47.66	0.106687	306.065	0.0437747	190.665	0.0490424	293.65	0.0874172	135.07	0.0542844	129.965	0.0921509	108.29	0.0572606	0.9895	0.0115809	1.035	0.0151961	0.9805	0.00904683	0.9975	0.00968968	1.0005	0.0605351
Mountain 1	L	B19	4	0	4474.36	0.00819985	4395.6	0.0198349	3525.64	0.0122999	3584.24	0.00965209	754.57	0.0603432	1236.85	0.033665	52.94	0.191373	308.12	0.0546091	186.18	0.098414	303.3	0.0586079	123.91	0.144875	151.72	0.113477	110.68	0.105447	1.001	0.0136895	1.026	0.0226024	0.989	0.0181189	0.989	0.0130099	0.893	0.0783074
Mountain 1	L	B20	4	0	4320.41	0.0111171	4198.95	0.017438	3440.34	0.020022	3539.62	0.0163492	799.116	0.102	1173.87	0.0449687	32.6632	0.169879	290.095	0.217614	163.289	0.054344	223.942	0.150947	148.179	0.105745	168.079	0.250047	147.621	0.0847291	0.998421	0.00899762	0.988947	0.0201939	0.970526	0.0155407	0.988421	0.0131753	0.917368	0.0698784
Mountain 1	L	B21	4	0	4307.35	0.00732133	4242.44	0.00729301	3448.21	0.0085953	3558.09	0.00518975	700.973	0.0721269	1242.67	0.0440132	44.8182	0.161181	324.418	0.0850493	194.027	0.0383765	308.5	0.0502429	127	0.0594767	134.836	0.0656862	109.073	0.0636831	1.00091	0.00830454	1.02545	0.0140396	0.968182	0.0137166	0.998182	0.00604121	0.977273	0.044624
Mountain 1	L	B22	4	0	4228.96	0.00659759	4164.82	0.00908643	3415.75	0.0068003	3503.68	0.00741219	628.19	0.0700903	1252.95	0.0297519	47.5	0.0860615	324.38	0.0390483	206.46	0.0527061	285.75	0.116655	127.82	0.0392057	153.57	0.0666847	107.47	0.0881663	0.992	0.00637556	1.03	0.00647249	0.978	0.00646683	0.984	0.00856986	1.019	0.0688426
Mountain 1	L	B23	4	0	4340.65	0.0149485	4295.34	0.0113137	3456.72	0.00746494	3519.38	0.0104433	748.042	0.0669526	1234.75	0.0278791	36.6526	0.172667	318.158	0.0457086	195.568	0.0631527	323.647	0.0823209	118.158	0.0837887	134.463	0.0932758	108.105	0.0915403	0.987368	0.00742877	1.02105	0.0156206	0.986316	0.0122835	1.00158	0.0101292	0.984211	0.0665675
Mountain 1	L	B24	4	0	4319.11	0.0104127	4241.55	0.0137441	3411.98	0.0103486	3487.41	0.00831779	736.918	0.061826	1256.71	0.022168	59.3706	0.0742966	333.035	0.0505217	203.012	0.0515284	302.435	0.0628348	127.271	0.0860406	130.829	0.0655725	100.753	0.0581106	0.97	0.0109346	1.02176	0.0147761	0.990588	0.0140383	0.994118	0.00944895	0.971765	0.0774561
Mountain 2	L	B25	4	0	4398.46	0.00890411	4415.32	0.00911303	3716.61	0.00632827	3770.59	0.00725134	648.086	0.0446116	1269.61	0.0130542	29.5214	0.0957741	342.529	0.0364764	192.05	0.0340378	293.979	0.0406898	143.736	0.080558	148.636	0.0618449	119.164	0.0794442	0.970714	0.00944536	1.01071	0.00907155	1.00071	0.00615288	1.00929	0.0106175	0.966429	0.0819397
Mountain 2	L	B26	4	0	4473.83	0.0118105	4426.56	0.00754648	3722.97	0.0105776	3848.97	0.0124464	687.867	0.097824	1088.43	0.0206317	33.6556	0.239999	278.478	0.0815527	181.067	0.063231	221.978	0.0685101	134.956	0.115718	134.733	0.108081	103.567	0.154485	0.985556	0.0102865	1.00333	0.0157589	0.981111	0.00945826	0.993333	0.0112554	0.966667	0.0707317
Mountain 2	L	B27	4	0	4424.92	0.0147695	4372.69	0.0110233	3681.22	0.00947573	3753.37	0.0105451	606.916	0.0790349	1151.75	0.0304037	33.3737	0.229728	288.705	0.0655663	177.795	0.0558295	279.942	0.0396524	125.795	0.0665366	154.8	0.0853455	91.3421	0.0811006	0.988947	0.0111254	1.01789	0.0133338	0.997368	0.0133024	1.01421	0.01686	1.03316	0.0895308
Mountain 2	L	B28	3.95	0.0566093	4258.28	0.02023	4253.29	0.0101998	3601.12	0.0157014	3688.55	0.0168764	687.63	0.105704	1145.95	0.0581101	48.6895	0.232985	269.67	0.0839882	175.81	0.0622264	272.9	0.04884	122.495	0.0783483	162.45	0.112619	102.495	0.0715115	0.970526	0.0192684	0.9925	0.0142021	0.9755	0.0146774	0.989	0.0176356	0.948	0.0789824
Mountain 2	L	B29	3.52632	0.219019	4338.62	0.0136496	4354.15	0.0114633	3608.06	0.012573	3671.45	0.0138985	725.731	0.0849189	978.211	0.270047	34.6222	0.202315	334.821	0.0620656	186.081	0.0652762	255.308	0.180631	113.644	0.147538	129.412	0.102383	91.4385	0.0911916	0.986667	0.0139053	1.00421	0.016028	0.98	0.0139414	0.982308	0.0167038	1.0375	0.14556
Mountain 2	L	B30	4	0	4279.63	0.0160661	4242.99	0.0173194	3493.29	0.017888	3599.51	0.0221634	726.487	0.0544585	1223.03	0.0259644	43.3067	0.194889	313.88	0.037027	196.087	0.0829791	287.307	0.07302	120.293	0.0941907	146.667	0.100101	115.487	0.127505	0.976667	0.0148208	1.00533	0.00739281	0.97	0.013498	0.996	0.0112573	0.918667	0.0865824
Mountain 2	L	B31	3.61905	0.137498	4357.58	0.0177872	4328.45	0.0118423	3583.64	0.015016	3670.85	0.0126752	681.148	0.115829	1113.22	0.114137	37.5923	0.187488	283.467	0.0911726	200.314	0.0598662	282.286	0.0828934	125.623	0.10625	138.605	0.16099	107.51	0.120259	0.974615	0.00899902	1.01429	0.0126917	0.977619	0.0147895	0.997619	0.00997602	0.894762	0.105827
Mountain 2	L	B32	4	0	4311.35	0.00667025	4270.15	0.006711	3568.66	0.00692081	3633.72	0.00526932	642.885	0.059126	1147.48	0.0163397	41.935	0.0870082	287.935	0.0394855	182.595	0.0237948	290.335	0.0176428	113.34	0.0610635	142.045	0.0353469	89.3	0.03521	0.9565	0.00779048	1.0135	0.0092087	0.9805	0.00841997	0.9935	0.00880819	0.956	0.0535955
Mountain 2	L	B33	3	0			4119.21	0.0113093	3495.69	0.012344	3612.22	0.00963934	521.959	0.0929665	983.505	0.0313156			275.45	0.0865767	195.909	0.0580461	273.236	0.0956876			151.859	0.110302	87.05	0.145261			1.02591	0.0143192	0.984545	0.0152684	0.995	0.0101692	0.842727	0.0659345
Mountain 2	L	B34	4.07143	0.151231	4274.44	0.00666432	4195.44	0.00400873	3626.39	0.00343456	3649.93	0.00535997	559.879	0.0625202	1344.4	0.194109	51.8077	0.229273	344.186	0.0399869	220.757	0.0316631	315.064	0.0518827	142.6	0.103675	116.629	0.0674594	103.371	0.107905	0.988462	0.00809987	1.00214	0.00697798	0.993571	0.00934792	0.997143	0.00827785	0.97	0.075433
Mountain 2	L	B35	3.66667	0.222681	4285.7	0.00540119	4313.17	0.0158265	3597.08	0.0142229	3663.02	0.011728	688.62	0.0612242	1039.72	0.289846	32.6833	0.180923	311.933	0.0718207	193.98	0.0717527	282.72	0.02681	126.933	0.0889913	118.8	0.0969842	86.3	0.179627	0.965	0.0260102	1.00667	0.0173959	0.988	0.0131968	0.996	0.00898019	0.984	0.0210736
Mountain 2	L	B36	3.90476	0.0770323	4321.37	0.0112551	4274.39	0.0168407	3608.93	0.00956287	3629.87	0.0105369	524.157	0.0676433	1203.14	0.0519768	45.0316	0.234879	315.643	0.0547244	220.586	0.0328179	288.224	0.043088	130.426	0.0832678	119.567	0.061861	100.371	0.0699195	0.989474	0.0159702	1.03381	0.0166072	0.992381	0.0109947	0.999048	0.0154759	1.00762	0.0753146
Mountain 2	H	B37	2.94737	0.0778375			4166.25	0.0182351	3556.85	0.0164745	3617.92	0.0143256	519.858	0.124886	1052.34	0.10618			302.047	0.0863096	187.579	0.063986	318.7	0.0673544			145.132	0.123152	122.078	0.130384			1.02105	0.0181457	0.99	0.0164949	0.995556	0.0142978	0.902105	0.0876422
Mountain 2	H	B38	3.1	0.102009	4584.1	0	4470.69	0.0250184	3695.66	0.0100958	3761.83	0.0147412	562.35	0.0925075	1025.32	0.023379	54.9	0	305.2	0.0856105	179.97	0.0525694	298.57	0.0250664	71.2	0	120.85	0.128749	108.12	0.0761653	1.04	0	1.049	0.0306275	0.957	0.0110695	0.979	0.0148022	0.805	0.0865117
Mountain 2	H	B39	3	0			4287.44	0.0112182	3646.8	0.0101862	3683.58	0.00930988	601.25	0.0753511	1002.58	0.0169197			275.75	0.0943113	184.144	0.0686751	303.444	0.0529512			137.178	0.191895	102.061	0.12775			1.00889	0.0117224	0.991667	0.013507	0.990556	0.00880924	0.783889	0.0614359
Mountain 2	H	B40	3.73684	0.121069	4231.48	0.0148586	4196.08	0.0178392	3522.05	0.0103593	3566.82	0.00923234	621.8	0.175986	1067.51	0.0772029	31.5462	0.228459	268.563	0.065444	182.311	0.0452915	260.911	0.0420542	120.238	0.09257	153.695	0.0620302	98.1737	0.0845092	0.99	0.0154295	1.01316	0.0372302	0.991053	0.01058	1.00368	0.019139	0.862632	0.0868223
Mountain 2	H	B41	3.57143	0.149666	4146.95	0.0170862	4158.79	0.0113575	3625.43	0.0195055	3652.43	0.00978174	459.1	0.16506	1093.04	0.124619	33.625	0.108142	261.6	0.0529978	183.843	0.0885969	289.029	0.205554	121.875	0.120481	154.9	0.122227	114.814	0.2151	0.9775	0.00511509	1.01571	0.00960802	0.981429	0.0259299	0.987143	0.0151551	0.857143	0.0695821
Mountain 2	H	B42	3.73684	0.121069	4422.09	0.0137198	4360.26	0.0304084	3554.36	0.0144116	3594.16	0.0119812	810.868	0.206736	1211.44	0.073144	39.2643	0.122263	299.384	0.060105	185.395	0.126564	335.342	0.0561075	133.114	0.0437871	144.989	0.115654	119.316	0.212983	1	0.0130089	0.999474	0.0158105	1.00053	0.0154384	0.995789	0.0131003	0.877368	0.0991334
Mountain 2	H	B43	3	0			4412.26	0.0240816	3759.24	0.0162564	3797.91	0.0194946	567.1	0.11783	1000.94	0.0566704			293.636	0.119297	175.982	0.0958	298.509	0.0384444			125.009	0.0574116	107.8	0.112786			1.01909	0.0198471	0.977273	0.0177769	0.989091	0.0095429	0.777273	0.0630517
Mountain 2	H	B44	3.625	0.137931	4272.21	0.0106918	4271.03	0.0161008	3591.68	0.0107391	3662.56	0.0124709	643.881	0.0592019	1078.64	0.0753319	28.06	0.154296	300.831	0.0379379	174.244	0.0822409	279.219	0.0695951	123.75	0.0904347	128.113	0.0559339	101.356	0.170497	0.979	0.00894377	1.0075	0.00992556	0.984375	0.0157242	0.980625	0.0141639	0.86375	0.0729623
Mountain 2	H	B45	3	0			4163.51	0.00894413	3620.03	0.00983876	3634.19	0.00718159	437.165	0.11565	1121.82	0.0206662			324.5	0.0565567	199.035	0.0433951	319.135	0.0326705			149.15	0.10158	130	0.0325009			1.025	0.0162944	1	0.0102598	1.001	0.0101982	0.8405	0.0457509
Mountain 2	H	B46	3.94118	0.0615389	4442.34	0.014009	4408.98	0.0135396	3547.19	0.0191159	3608.35	0.0102898	881.235	0.090796	1231.82	0.045634	36.5063	0.0769302	292.429	0.0623645	175.471	0.064284	318.306	0.105477	137.925	0.0949659	150.859	0.0516397	130.582	0.0669836	1.00125	0.0108645	0.995882	0.0159001	0.996471	0.0212709	0.992353	0.0131047	0.950588	0.0617306
Mountain 2	H	B47	3	0			4191.86	0.0130733	3525.53	0.00936732	3624.76	0.0194836	510.4	0.149868	1142.83	0.0363068			295.62	0.0854842	179.86	0.0957936	305.71	0.142468			201.18	0.111952	160.46	0.152855			1.04	0.016343	0.99	0.0116636	0.999	0.0223582	0.87	0.0466112
Mountain 2	H	B48	3.71429	0.164567	4405.59	0.0139613	4371.45	0.0178613	3689.56	0.0485753	3719.97	0.00922735	698.771	0.0886787	1100.03	0.0900545	34.7889	0.349927	268.557	0.248809	180.529	0.210203	287.279	0.111782	127.8	0.19973	138.171	0.0898214	120.971	0.0935802	0.973333	0.00889752	1.00714	0.0152973	0.988571	0.0193796	0.986429	0.018906	0.927143	0.0860195
Mountain 1	H	B49	3.52941	0.145774	4452.82	0.0147998	4353.38	0.0142983	3686.21	0.0169657	3800.18	0.015264	592.118	0.109736	1090.25	0.104637	33.7667	0.143465	316.871	0.0832742	158.241	0.117984	307.082	0.0686989	142.544	0.0694459	124.9	0.116311	89.8176	0.05592	0.992222	0.0172939	1.01588	0.0120855	1.00235	0.012974	1.00824	0.0153795	0.927647	0.100443
Mountain 1	H	B50	4	0	4458.09	0.0125979	4387.19	0.00994599	3568.06	0.017144	3665.19	0.0141419	764.011	0.0742337	1073.17	0.0348037	44.9667	0.185354	234.106	0.0667871	166.706	0.0547495	253.161	0.114418	120.489	0.126323	144.333	0.0832973	109.406	0.113752	0.973889	0.0132431	1.01167	0.00973823	0.992222	0.01713	1.00611	0.0174296	0.955556	0.0815554
Mountain 1	H	B51	3.63636	0.138744	4557.11	0.00815583	4485.3	0.00738874	3759.24	0.0117425	3870.94	0.0149081	635.845	0.112049	1070.31	0.113676	32.6429	0.122753	304.827	0.0960585	136.418	0.0872341	267.773	0.131996	152.257	0.203417	147.973	0.172598	95.6545	0.274953	0.987143	0.00765775	1.01909	0.011149	1.01091	0.0156123	1.01636	0.0182872	0.981818	0.0770068
Mountain 1	H	B52	4.06667	0.0634915	4354.13	0.00993358	4313.17	0.014622	3676.75	0.0519144	3679.89	0.0117627	683.7	0.0820753	1167.35	0.0307278	45.8333	0.0979518	305.727	0.164589	151.447	0.0450684	255.32	0.139262	128.373	0.0552019	130.52	0.248169	123.627	0.12088	0.993333	0.0098245	0.999333	0.0110052	0.995333	0.0181587	1.01933	0.018712	0.93	0.0720166
Mountain 1	H	B53	4	0	4494.33	0.00470664	4399.81	0.00593191	3778.36	0.00858233	3820.89	0.00829722	491.495	0.0904257	1137.18	0.00906931	41.235	0.0598717	294.415	0.0173906	158.6	0.0344256	281.43	0.0183486	132.125	0.036777	133.16	0.0333518	96.215	0.0327477	0.9975	0.00718146	1.028	0.00870065	1.0095	0.0126429	1.0205	0.0125066	0.9445	0.039537
Mountain 1	H	B54	4	0	4431.42	0.0151784	4362.36	0.0128041	3748.01	0.00946621	3787.99	0.015145	548.931	0.0965058	1172.95	0.0309994	36.5	0.17095	276.085	0.0854641	160.923	0.0991539	291.1	0.0948418	158.454	0.183535	144.5	0.0687929	105.385	0.122847	0.994615	0.00881806	1.01385	0.0102965	1.00385	0.0155066	0.984615	0.0971162	0.879231	0.0898515
Mountain 1	H	B55	4	0	4471.59	0.0102941	4422.07	0.00722178	3794.21	0.0057708	3832.49	0.00664299	497.352	0.114903	1119.29	0.0129054	43.1095	0.144995	279.386	0.0378078	155.671	0.0515151	270.319	0.0252244	134.338	0.0780359	135.733	0.0378345	100.729	0.0404327	0.997143	0.0105862	1.0281	0.0104846	1.00476	0.00676415	1.02095	0.0115498	0.971905	0.0383078
Mountain 1	H	B56	3.90909	0.0771308	4314.74	0.0146477	4274.77	0.0143023	3638.93	0.0192593	3694.8	0.00961103	554.2	0.108456	1204.94	0.0530567	41.62	0.251272	270.536	0.0898193	172.927	0.0582272	296.791	0.112343	162.32	0.0775597	154.636	0.128484	124.645	0.151361	0.995	0.0071066	1.01818	0.0150996	0.995455	0.0192519	1.00364	0.0174139	0.950909	0.0633519
Mountain 1	H	B57	4	0	4316.33	0.00675294	4284.83	0.00680979	3645.23	0.00963501	3717.72	0.0114415	538.74	0.0798427	1223.48	0.017786	54.7733	0.155472	286.093	0.03952	169.333	0.0334049	294.067	0.0403064	145.207	0.073948	150.027	0.0691737	123.98	0.0449367	0.998	0.00414869	1.022	0.0139362	0.992667	0.0110791	1.01133	0.0104822	0.954	0.0544382
Mountain 1	H	B58	4	0	4458.86	0.00927808	4350.18	0.00656982	3764.18	0.0102025	3761.82	0.0103087	496.225	0.0724786	1136.67	0.0297048	37.435	0.160926	284.695	0.0442974	162.015	0.0492726	266.43	0.0847234	136.765	0.064561	140.97	0.0628976	108.365	0.184988	1.003	0.00798918	1.019	0.00773375	1.0185	0.014693	1.012	0.0104378	0.9255	0.0643995
Mountain 1	H	B59	3	0			4274.59	0.00669241	3516.08	0.0110292	3655.47	0.00963418	659.245	0.067684	954.355	0.0119069			225.705	0.059857	162.28	0.0154845	265.3	0.0167773			172.75	0.0435832	128.32	0.028842			1.021	0.00627545	0.978	0.0131027	1.0205	0.0132903	0.8015	0.0714179
Mountain 1	H	B60	4	0	4424.92	0.0108042	4342.84	0.0125104	3626.49	0.0155649	3808.08	0.0111866	646.721	0.106323	1166.35	0.0318445	34.5316	0.124703	295.942	0.0574415	144.337	0.0585491	282.053	0.0913646	146.074	0.108039	159.168	0.130992	104.242	0.0913549	0.975789	0.0124654	1.01526	0.0140714	0.978421	0.0153358	1.00474	0.0125757	1.01526	0.0783424
Mountain 1	H	B61	4	0	4256.94	0.00843962	4220.57	0.0115537	3562.6	0.00863085	3668.02	0.0098981	636.162	0.0837089	1073.04	0.0739012	41.7769	0.240231	282.485	0.0777581	165.223	0.0405265	255.038	0.165588	120.854	0.264042	100.254	0.180947	107.408	0.120803	0.986923	0.00761019	1.00462	0.00873029	0.993077	0.0125936	1.01615	0.0136471	0.944615	0.0765364
Mountain 1	H	B62	4.16667	0.0920358	4266.44	0.0119024	4213.92	0.0159775	3617.93	0.0398781	3607.43	0.0134798	632.739	0.114974	1240.74	0.130675	40.6389	0.194427	268.85	0.208492	164.722	0.224468	288.872	0.136903	147.067	0.129956	135.528	0.196128	117.022	0.0697173	0.988889	0.0119595	0.998333	0.0150741	0.992222	0.0156728	1.00333	0.0156659	0.948333	0.0688389
Mountain 1	H	B63	4	0.111803	4215.48	0.0115824	4154.47	0.00945411	3574.49	0.0089158	3634.65	0.0158775	545.618	0.118512	1176.99	0.0981779	40.86	0.152067	273.764	0.100673	166.891	0.0470773	289.1	0.0351634	146.1	0.0854912	135.7	0.0845064	106.391	0.0790273	0.986	0.00709134	1.00727	0.0133866	0.993636	0.00678518	1.00455	0.0168724	0.870909	0.0595429
Mountain 1	H	B64	3.1	0.102009	4017	0	4106.79	0.0448778	3577.49	0.0108751	3662.55	0.00680654	557.65	0.0962115	994.78	0.139738			256.68	0.216704	164.41	0.0494627	289.73	0.0284115			128.01	0.040405	109.99	0.0407868			1.004	0.0116911	0.985	0.0160522	0.998	0.00790391	0.743	0.113859
Mountain 1	H	B65	4	0	4336.02	0.0157641	4272.21	0.0115757	3672.02	0.011889	3757.09	0.0189227	571.82	0.0885456	1200.59	0.0435987	39.545	0.176122	301.71	0.0952296	161.565	0.0485889	303.32	0.0735762	137.015	0.107361	149.73	0.136385	107.7	0.0632023	0.988	0.0137765	1.006	0.0074944	0.996	0.0114707	1.0045	0.0149677	0.952	0.0736951
